# Supplementary material for: Dual Inhibition of P-gp and BCRP Improves Oral Topotecan Bioavailability in Rodents
Source: Pharmaceutics. 2021 Apr 15;13(4):559. doi: 10.3390/pharmaceutics13040559 (PMC8071537; doi:10.3390/pharmaceutics13040559)
Supplement: Supplementary file 1 [file pharmaceutics-13-00559-s001.zip]

Archive with 1 entries (1 files):
- pharmaceutics-1161002-supplementary.pdf
